# Supplementary material for: Quantifying CO2 Insertion Equilibria for Low-Pressure Propene Oxide and Carbon Dioxide Ring Opening Copolymerization Catalysts
Source: J Am Chem Soc. 2024 Apr 8;146(15):10451–64. doi: 10.1021/jacs.3c13959 (PMC11027146; doi:10.1021/jacs.3c13959)
Supplement: Supplementary file 2 — ja3c13959_si_002.xlsx [file ja3c13959_si_002.xlsx]

## Sheet: Overview
Details of the calculation of [carbonate] (M), [alkoxide] (M) and keq (M-1) as reported in Fig. 13 (Main manuscript and see below) can be found in this excel spreadsheet.
Sheet 1 - Calculations for the here reported Co(III)K(I) (1) catalyst
Sheet 2 - Calculations for a dinculear zinc BDI catlayst reported by Lehenmeier et al., 2013 (Angewandte Chemie International Edition 2013, 52, 37, 9821-9826)
Sheet 3 - Calculations for a homonuclear zinc BDI catlayst reported by Kernbichl et al., 2019 (Macromolecules 2019 Vol. 52, 21, 8476-8483.
Sheet 4 - Calculation of [CO2] in CHO, by extrapolation as outlined for [CO2] in PO in SI Tab. 3 - 7.

## Sheet: 1 - Co(III)K(I) (1)
Catalyst
Co(III)K(I) (1)
kmax	Standard deviation of kmax	Standard error of the mean for kmax	[cat]0 (M)		Average Keq (M-1)	Standard deviation of Keq	Standard error of the mean for Keq
3.4225e-05	2.59824e-06	1.29912e-06	0.00357		1.26525	0.566751	0.231375
Catalytic Regime	Pressure	[CO2] (M)a	ln(CO2)	1/CO2	kobs (s-1)b	Experimental errors for kobs	[carbonate] (M)	Calculated error for [carbonate]	[alkoxide]	Calculated error for [alkoxide]	Keq (M-1)	errors
First order	2	0.37	-0.994252	2.7027	6.245e-06	8.16708e-07	0.000651414	9.8504e-05	0.00291859	9.8504e-05	0.60323	0.0934623
First order	4	0.81	-0.210721	1.23457	1.67533e-05	3.20496e-07	0.00174753	0.000136814	0.00182247	0.000136814	1.18381	0.128402
First order	5	0.86	-0.150823	1.16279	1.99344e-05	2.35774e-06	0.00207935	0.000292238	0.00149065	0.000292238	1.62201	0.391261
First order	7	1.5	0.405465	0.666667	1.9e-05	1.41421e-07	0.00198188	0.000151179	0.00158812	0.000151179	0.831965	0.101488
First order	9	1.92	0.652325	0.520833	2.795e-05	3.14663e-06	0.00291546	0.000395876	0.000654543	0.000395876	2.31989	1.43802
First order	10	2.2	0.788457	0.454545	2.375e-05	7.42462e-07	0.00247736	0.000203393	0.00109264	0.000203393	1.03059	0.209673
Change in order	12	2.67	0.982078	0.374532	3.255e-05	3.88909e-07	N/A	N/A	N/A	N/A	N/A	N/A
Zero order	15	N/A	N/A	N/A	3.615e-05	1.06066e-07	N/A	N/A	N/A	N/A	N/A	N/A
Zero order	20	N/A	N/A	N/A	3.44e-05	7.07107e-08	N/A	N/A	N/A	N/A	N/A	N/A
Zero order	25	N/A	N/A	N/A	3.05e-05	2.82843e-07	N/A	N/A	N/A	N/A	N/A	N/A
Zero order	30	N/A	N/A	N/A	3.585e-05	1.23744e-06	N/A	N/A	N/A	N/A	N/A	N/A
		a[CO2] taken from Tab. S7			bAverage kobs taken from Tab. S8

## Sheet: 2 - Dinuclear Zn BDI 
Catalyst	Data taken from
Dinuclear Zinc BDI	Angewandte Chemie International Edition 2013 Vol. 52 Issue 37 Pages 9821-9826	DOI: https://doi.org/10.1002/anie.201302157
kmax	Standard deviation of kmax	[cat]0 (M)		Average Keq (M-1)	Standard deviation of Keq	Standard error of the mean for Keq
0.00326458	No experimental errors reported	0.001238		0.776207	0.122661	0.0708184
]
Catalytic Regime	Pressure	[CO2] (M)a	ln(CO2)	1/CO2	kobs (s-1)b	Experimental errors for kobs	[carbonate] (M)	Calculated error for [carbonate]	[alkoxide]	Calculated error for [alkoxide]	Keq (M-1)	errors
First order	10	0.74	-0.301105	1.35135	0.0010637	Not reported	0.000403379	No experimental errors reported	0.000834621	No experimental errors reported	0.653119	No experimental errors reported
First order	16.6	1.82	0.598837	0.549451	0.0018647	Not reported	0.000707136	No experimental errors reported	0.000530864	No experimental errors reported	0.731894	No experimental errors reported
First order	20	2.48	0.908259	0.403226	0.0022872	Not reported	0.000867357	No experimental errors reported	0.000370643	No experimental errors reported	0.943607	No experimental errors reported
Change in order	25	3.38	1.21788	0.295858	0.0032235	Not reported	N/A	No experimental errors reported	N/A	N/A	N/A	No experimental errors reported
Zero Order	31	4.43	1.4884	0.225734	0.0031184	Not reported	N/A	No experimental errors reported	N/A	N/A	N/A	N/A
Zero Order	35	5.14	1.63705	0.194553	0.0032963	Not reported	N/A	No experimental errors reported	N/A	N/A	N/A	N/A
Zero Order	40	6.06	1.80171	0.165017	0.0034201	Not reported	N/A	No experimental errors reported	N/A	N/A	N/A	N/A
		a[CO2] taken from CO2 solubility Tab in this excel sheet.			bTaken from Tab. S2 SI Angewandte Chemie International Edition 2013 Vol. 52 Issue 37 Pages 9821-9826

## Sheet: 3 - Monometallic Zn BDI
Catalyst	Data taken from
Monometallic Zn BDI	Macromolecules 2019 Vol. 52 Issue 21 Pages 8476-8483		DOI: 10.1021/acs.macromol.9b01777
kmax	Standard deviation of kmax	[cat]0 (M)		Average Keq (M-1)	Standard deviation of Keq	Standard error of the mean for Keq
0.000842	No experimental errors reported	0.0063233		3.66203	0.349394	0.201723
]
Catalytic Regime	Pressure	[CO2] (M)a	ln(CO2)	1/CO2	kobs (s-1)b	Experimental errors for kobs	[carbonate] (M)	Calculated error for [carbonate]	[alkoxide]	Calculated error for [alkoxide]	Keq (M-1)	errors
First order	2	0.1504	-1.89446	6.64894	0.00028	Not reported	0.00210276	No experimental errors reported	0.00422054	No experimental errors reported	3.31264	No experimental errors reported
First order	3	0.2256	-1.48899	4.43262	0.0004	Not reported	0.00300394	No experimental errors reported	0.00331936	No experimental errors reported	4.01142	No experimental errors reported
Change in order	5	0.376	-0.978166	2.65957	0.00072	Not reported	0.00540709	No experimental errors reported	0.000916202	No experimental errors reported	15.6958	No experimental errors reported
Zero Order	10	0.742198	-0.298139	1.34735	0.00082	Not reported	N/A	No experimental errors reported	N/A	N/A	N/A	No experimental errors reported
Zero Order	14	1.34785	0.298511	0.741922	0.00082	Not reported	N/A	No experimental errors reported	N/A	N/A	N/A	N/A
Zero Order	20	2.47904	0.90787	0.403383	0.00083	Not reported	N/A	No experimental errors reported	N/A	N/A	N/A	N/A
Zero Order	30	4.2623	1.44981	0.234615	0.00088	Not reported	N/A	No experimental errors reported	N/A	N/A	N/A	N/A
	40	6.06529	1.80258	0.164873	0.00086	Not reported	N/A		N/A	N/A	N/A
		a[CO2] taken from CO2 solubility Tab in this excel sheet.			bTaken from Tab. S2 (Macromolecules 2019 Vol. 52 Issue 21 Pages 8476-8483)

## Sheet: CO2 CHO solubility data 
Calucalation of the CO2 solubility in CHO by extraplation of Raw data provide by Foltran et al.1
Raw Data provide by Foltran et al, was extrapolated as outlined for PO in the SI Tab. 3 - Tab. S7.
Raw Data provide by Foltran et al. is shown in columns B - J (4 - 15)
	At 40 °C			At 70 °C			At 100°C
	P(bar)	P (Mpa)	[CO2] (M)	P(bar)	P (Mpa)	[CO2] (M)	P(bar)	P (Mpa)	[CO2] (M)
	20	2	3.04	20	2	2.3	30	3	1.96
	30	3	4.66	30	3	3.24	40	4	2.52
	40	4	6.97	40	4	4.1	50	5	3.12
	50	5	10.13	50	5	5.14	60	6	3.34
	60	6	11.53	60	6	5.9	70	7	4.25
	70	7	14.9	70	7	7.12	80	8	4.81
				80	8	7.93	90	9	5.28
				90	9	9.13	100	10	5.86
				100	10	10.22	120	12	7.08
							160	16	8.13
Results of the extrapolation of [CO2] at desired pressures from graphs of raw data are shown in columns B - M (18 - 21)
	Temperature	2 bar	4 bar	5 bar	7 bar	10 bar	12 bar	15 bar	20 bar	25 bar	30 bar	35 bar
	40	*	*	*	*	0.2313	0.70598	1.418	2.6047	3.7914	4.9781	6.1648		*Denotes negative values, which are physically not possible and therefore not considered in the subsequent extrapolation
	70	0.41764	0.61428	0.7126	0.90924	1.2042	1.40084	1.6958	2.1874	2.679	3.1706	3.6622
	100	0.72442	0.8247	0.87484	0.97512	1.12554	1.22582	1.37624	1.62694	1.87764	2.12834	2.37904
Results of the extrapolation of [CO2] for pressures above 10 bar CO2 at 50 °C from graphs of pressure over temperature data are shown in columns B- C (25-32)
The [CO2] over pressure relationship at 10 bar CO2 pressure and above can be described by the linear graph: y = - 1.19231 + 0.18144x	P (bar)	[CO2] (M)
	10	0.742198
	12	0.910494
	15	1.41182
	20	2.47904
	25	3.3794
	30	4.2623
	35	5.13956
Results of the extrapolation of [CO2] for pressures below 10 bar CO2 at 50 °C obtained from the extrapolation of the data points at 0, 10 and 12 bar, decribed by a linear graph: y = - 0.0752x
	P (bar)	[CO2] (M)
	2	0.1504
	3	0.2256
	5	0.376
1Stéphanie Foltran, Eric Cloutet, Henri Cramail, Thierry Tassaing, In situ FTIR investigation of the solubility and swelling of model epoxides in supercritical CO2, The Journal of Supercritical Fluids, 63, 2012, 52 - 58, https://doi.org/10.1016/j.supflu.2011.12.015.
